# Supplementary material for: Two Clubroot-Resistance Genes, Rcr3 and Rcr9wa, Mapped in Brassica rapa Using Bulk Segregant RNA Sequencing
Source: Int J Mol Sci. 2020 Jul 16;21(14):5033. doi: 10.3390/ijms21145033 (PMC7404267; doi:10.3390/ijms21145033)
Supplement: Supplementary file 1 [file ijms-21-05033-s001.zip]

Archive with 2 entries (2 files):
- Karim et al. 2020-June 22_Supp Figure 1-2.pdf
- Karim et al. 2020-June 22_Supp Tables_1-4.xlsx
