# Supplementary material for: Two Clubroot-Resistance Genes, Rcr3 and Rcr9wa, Mapped in Brassica rapa Using Bulk Segregant RNA Sequencing
Source: Int J Mol Sci. 2020 Jul 16;21(14):5033. doi: 10.3390/ijms21145033 (PMC7404267; doi:10.3390/ijms21145033)
Supplement: Supplementary file 1 [file ijms-21-05033-s001.zip › Karim et al. 2020-June 22_Supp Tables_1-4.xlsx]

## Sheet: Table S1
Supplementary Table S1. Short read data generated by MiSeq from bulked segregant RNA sequencing in the BC1 population derived from [ACDC x (ACDC x 96-6990-2)] for resistance to pathotype 3H.
Sample	Library	Density (k/mm2)	Total reads (x106)	PF reads (x106)	Reads	Total data (Gb)	Reads Identified (%) (R : S)
	conc. (pM)				≥ Q30 (%)
R1/S1-T1	19	852 ± 22	21.3	20.5	98	3.2	55.4 : 45.0
R1/S1-T2	20	816 ± 32	20.3	19.7	98.5	3.1	54.5 : 44.8
R2/S2-T1	18	972 ± 31	24.3	23.3	97.2	3.6	50.5 : 48.9
R2/S2-T2	20	865 ± 37	21.6	20.9	98.4	3.2	51.6 : 47.9
R3/S3-T1	18	832 ± 26	20.9	20.2	97.9	3.1	50.2 : 49.1
R3/S3-T2	20	728 ± 16	18.2	17.8	98.6	2.8	54.8 : 44.1
Total			126.6	122.3		18.9
Mean			21.1	20.4		6.32	52.8 : 46.6
Note: % Reads identified were all > 99.3%, Q30 = Quality Score 30, Resistant bulk biological replicate= R, Susceptible bulk biological replicate = S, Technical replicate = T

## Sheet: Table S2
Supplementary Table S2. List of all SNP markers , genes and primer sequecnes for KASP analysis
Marker name	Location on A08	Gene Name	Reference base	Alternative base	Forward primer 1	Forward primer 2	Reverse primer
A08_SNP_M5	383206	Bra030866	A	C	GAAGGTGACCAAGTTCATGCTAAGTTAGCTAGAGGTTTCTTGGTGTGTTTA	GAAGGTCGGAGTCAACGGATTTTAGCTAGAGGTTTCTTGGTGTGTTTC	GCCGGACCTTGCGGCGTAT
A08_SNP_M6	691673	Bra030906	G	A	GAAGGTGACCAAGTTCATGCTCTGCATCCATGTCTTAGCTGCTTC	GAAGGTCGGAGTCAACGGATTCCTGCATCCATGTCTTAGCTGCTTT	TTGAAGCTTCTCTTGAAGACTACGAGATA
A08_SNP_M7	801558	Bra030922	G	A	GAAGGTGACCAAGTTCATGCTGACGAGAGATATCGAAGATGAGATCAG	GAAGGTCGGAGTCAACGGATTATGACGAGAGATATCGAAGATGAGATCAA	CGTCAAGGGGGCGAGGGTT
A08_SNP_M59	8498750	Bra038947	T	A	GAAGGTGACCAAGTTCATGCTAGAGCCTCTGAATACGTTGAACGGT	GAAGGTCGGAGTCAACGGATTAGAGCCTCTGAATACGTTGAACGGA	GGCAGAAATGTTTATGAGTACTGTTCAAGT
A08_SNP_M61	9206227	Bra021081	A	T	GAAGGTGACCAAGTTCATGCTCTGAGAAACTTGACCCGTCCTTGT	GAAGGTCGGAGTCAACGGATTCTGAGAAACTTGACCCGTCCTTGA	AAGAAAAGAAGCACATCATCATCATCACCT
A08_SNP_M62	9239545	Bra021074	T	G	GAAGGTGACCAAGTTCATGCTACCGATGATGCCGGGAATGGAT	GAAGGTCGGAGTCAACGGATTCCGATGATGCCGGGAATGGAG	GAGGCCATTGCCGGTGGCAT
A08_SNP_M63	9604972	Bra021026	T	A	GAAGGTGACCAAGTTCATGCTCTTCATGGTATCGATCAATCGGATGGT	GAAGGTCGGAGTCAACGGATTCTTCATGGTATCGATCAATCGGATGGA	AAGCCTGTTGTCGTTGCGGAAGAA
A08_SNP_M64	9811446	Bra021002	G	C	GAAGGTGACCAAGTTCATGCTCTCCACCTGGCGACGAAGC	GAAGGTCGGAGTCAACGGATTCTCCACCTGGCGACGAAGG	TCCACAATGCTTCTTCTCGTTCCGA
A08_SNP_M11	9897987	Bra020994	A	C	GAAGGTGACCAAGTTCATGCTGTGCTGTAGTTAACGGACACGATCAA	GAAGGTCGGAGTCAACGGATTTGCTGTAGTTAACGGACACGATCAC	GTTCTCCGTTTTTGCCTCCGATAGT
A08_SNP_M12	9997211	Bra020980	C	A	GAAGGTGACCAAGTTCATGCTCTTCTCAGTTCCATAAGTTCCGTCAG	GAAGGTCGGAGTCAACGGATTTCTTCTCAGTTCCATAAGTTCCGTCAT	GAAGTATACGCAAGATAAAGAAGAGCATTCT
A08_SNP_M16	10228875	Bra020949	T	A	GAAGGTGACCAAGTTCATGCTAGGCAAGGTGGGTACCGATTCAAT	GAAGGTCGGAGTCAACGGATTAGGCAAGGTGGGTACCGATTCAAA	TTTCTTCGTCTCATAGTTGAGTGGTTTCAT
A08_SNP_M22	10659607	Bra020884	G	C	GAAGGTGACCAAGTTCATGCTCAGTTTGAGAAACCAACCGAGTGG	GAAGGTCGGAGTCAACGGATTCAGTTTGAGAAACCAACCGAGTGC	CGGTCATCCAACAGACGGACAAAAT
A08_SNP_M23	10705386	Bra020876	T	A	GAAGGTGACCAAGTTCATGCTAGTGGAGTTGTCTCTGCTGAGGAA	GAAGGTCGGAGTCAACGGATTAGTGGAGTTGTCTCTGCTGAGGAT	CATCTGGACTGAGGATTCCTGATGA
A08_SNP_M28	10850444	Bra020857	T	C	GAAGGTGACCAAGTTCATGCTGAGATTCTGATGCTGAAGCCTCTGA	GAAGGTCGGAGTCAACGGATTAGATTCTGATGCTGAAGCCTCTGG	CCTTCTCAGTCTTGACCAAGAACGT
A08_SNP_M79	11173147	Bra020814	C	G	GAAGGTGACCAAGTTCATGCTAGGTTACTTAGGCTCCGGAGAC	GAAGGTCGGAGTCAACGGATTAGGTTACTTAGGCTCCGGAGAG	AAGGCAAAACGGAGGTGAAAACCCA
A08_SNP_M87	11785396	Bra034605	C	A	GAAGGTGACCAAGTTCATGCTCTGCCGTCTTCTCAGCTCCTG	GAAGGTCGGAGTCAACGGATTTCTGCCGTCTTCTCAGCTCCTT	AGTACTCACCGGAAGGGAGTCATTA
A08_SNP_M65	12036342	Bra034559	A	T	GAAGGTGACCAAGTTCATGCTCGCTTTTGGGTGGTTATTTCTGTATGA	GAAGGTCGGAGTCAACGGATTCGCTTTTGGGTGGTTATTTCTGTATGT	GAGCAGCCAAAAGAGAATTTTAAAGACAGA
	N.B. SNP with yellow and green highlight were used for mapping Rcr3 and Rcr9wa with whole population

## Sheet: Table S3
Supplementary Table S3. Gened in the target region of Rcr3 (9.99-10.22 Mb) in the B. rapa reference genome v1.5.
Chr.	Gene id	Start	End	Length	Name	R pool RPKM	S pool RPKM	#Hits	GO Names	Enzyme Codes	Enzyme Names	InterPro IDs	InterPro GO IDs	InterPro GO Names
A08	Bra020980	9996210	9997958	1749	Bra020980	62.389	55.451	6	F:structural molecule activity; C:nucleus; C:cytosol; P:ubiquitin-dependent protein catabolic process; C:proteasome regulatory particle, lid subcomplex; P:proteasome assembly
A08	Bra020979	10000417	10002591	2175	Bra020979	0.002	0.002	20	P:response to molecule of bacterial origin; P:response to molecule of oomycetes origin; C:plasma membrane; P:response to salt stress; P:meristem maintenance; P:defense response signaling pathway, resistance gene-independent; P:response to mannitol; P:detection of molecule of fungal origin; P:defense response to fungus
A08	Bra020978	10009849	10010664	816	Bra020978	158.12	200.574	3	C:photosystem II; C:chloroplast thylakoid membrane; P:photosynthesis; C:integral component of membrane
A08	Bra020977	10011090	10013688	2599	Bra020977	19.475	20.532	20	F:nucleotide binding; F:protein serine/threonine kinase activity; C:nucleus; C:cytoplasm; P:regulation of gene expression; P:phosphorylation; P:intracellular signal transduction	EC:2.7.11	Transferring phosphorus-containing groups
A08	Bra020976	10022374	10023659	1286	Bra020976	0.143	0.002
A08	Bra020975	10024585	10027024	2440	Bra020975	23.119	27.584	20	C:Golgi membrane; C:endosome; C:endoplasmic reticulum membrane; C:trans-Golgi network; F:S-adenosylmethionine-dependent methyltransferase activity; C:integral component of membrane; P:methylation; P:cell wall pectin metabolic process
A08	Bra020974	10036091	10036675	585	Bra020974	0.983	0.511	20	P:microtubule cytoskeleton organization; F:protein kinase activity; F:protein binding; F:ATP binding; C:plasma membrane; P:protein phosphorylation; C:cell plate; P:response to wounding; P:response to jasmonic acid; P:regulation of meristem growth; P:stomatal complex morphogenesis; C:integral component of membrane; F:peptide binding; P:defense response to bacterium; P:floral organ development
A08	Bra020973	10043282	10043780	499	Bra020973	0.002	0.002	4	C:cytosol; C:membrane; C:integral component of membrane; F:chloroplast targeting sequence binding; C:integral component of chloroplast outer membrane; P:protein targeting to chloroplast
A08	Bra020972	10050650	10052075	1426	Bra020972	1.769	2.184
A08	Bra020971	10070728	10072775	2048	Bra020971	12.686	12.108	9	P:biological_process
A08	Bra020970	10077792	10079572	1781	Bra020970	0.279	0.19	20	F:protein binding; C:vacuolar membrane; C:Golgi apparatus; C:plasma membrane; P:response to water deprivation; C:plasmodesma; C:chloroplast thylakoid membrane; P:response to red or far red light; P:abscisic acid biosynthetic process; P:seed dormancy process; C:plastoglobule; P:regulation of hormone levels; P:carotene catabolic process; P:xanthophyll catabolic process; P:hyperosmotic salinity resp…	EC:1.13.11; EC:1.13.11.51	Acting on single donors with incorporation of molecular oxygen (oxygenases). The oxygen incorporated need not be derived from O(2); 9-cis-epoxycarotenoid dioxygenase
A08	Bra020969	10086785	10088924	2140	Bra020969	1.041	1.33	20	F:ATP binding; C:Golgi apparatus; C:plasma membrane; P:anther dehiscence; P:pollen exine formation; C:integral component of membrane; F:transmembrane transporter activity; P:transmembrane transport; F:dATP phosphohydrolase activity; F:dCTP phosphohydrolase activity; F:dUTP phosphohydrolase activity; F:dTTP phosphohydrolase activity; F:GTP phosphohydrolase activity; F:8-oxo-dGTP phosphohydrolase a…	EC:3.6.1.5	Apyrase
A08	Bra020968	10089527	10091467	1941	Bra020968	0.584	0.461	20	F:transcription corepressor activity; F:endonuclease activity; C:mitochondrion; C:chloroplast; P:phloem or xylem histogenesis; P:leaf vascular tissue pattern formation; P:cotyledon vascular tissue pattern formation; F:metal ion binding; P:mitochondrial mRNA modification; P:chloroplast RNA modification; P:negative regulation of nucleic acid-templated transcription
A08	Bra020967	10092683	10093485	803	Bra020967	156.574	164.011
A08	Bra020966	10095664	10098406	2743	Bra020966	25.892	25.327	20	P:ribosomal subunit export from nucleus; F:transporter activity; F:iron ion binding; F:ATP binding; C:cell; P:translational initiation; P:translational termination; C:membrane; F:ATPase activity; F:ribosomal small subunit binding; F:4 iron, 4 sulfur cluster binding	EC:3.6.1.3; EC:3.6.1.15	Adenosinetriphosphatase; Nucleoside-triphosphate phosphatase
A08	Bra020965	10111047	10111751	705	Bra020965	0.002	0.002	2	P:biological_process
A08	Bra020964	10127306	10128842	1537	Bra020964	0.002	0.002	20	F:ATP binding; C:nucleus; C:cytoplasm; C:plasma membrane; P:ubiquitin-dependent protein catabolic process; P:endosperm development; P:protein ubiquitination; P:protein sumoylation; F:ubiquitin protein ligase binding; F:ubiquitin conjugating enzyme activity
A08	Bra020963	10130836	10133550	2715	Bra020963	39.276	38.181	20	C:extracellular region; C:cytosol; C:plasma membrane; C:plant-type cell wall; C:plasmodesma; C:integral component of membrane; F:pectin acetylesterase activity; P:cell wall organization	EC:3.1.1.1	Carboxylesterase
A08	Bra020962	10145599	10148226	2628	Bra020962	0.228	0.063	20	C:extracellular region; C:cytosol; C:plasma membrane; C:plant-type cell wall; C:plasmodesma; F:pectin acetylesterase activity; P:cell wall organization	EC:3.1.1.1	Carboxylesterase
A08	Bra020961	10170766	10176372	5607	Bra020961	0.362	0.486	20	P:response to salt stress; P:polar nucleus fusion; C:integral component of membrane
A08	Bra020960	10181015	10182537	1523	Bra020960	5.197	6.76	6	C:mitochondrion; P:iron-sulfur cluster assembly; P:mitochondrial respiratory chain complex I assembly; F:4 iron, 4 sulfur cluster binding
A08	Bra020959	10182753	10184201	1449	Bra020959	3.081	2.777	3	C:membrane; C:integral component of membrane
A08	Bra020958	10187681	10187989	309	Bra020958	0.002	0.002	20
A08	Bra020957	10188666	10189286	621	Bra020957	0.002	0.002	20
A08	Bra020956	10191817	10192866	1050	Bra020956	0.002	0.002	20
A08	Bra020955	10194296	10195144	849	Bra020955	0.002	0.002	20
A08	Bra020954	10202190	10204852	2663	Bra020954	11.117	11.134	20	F:protein binding; P:regulation of transcription by RNA polymerase II; C:cyclin/CDK positive transcription elongation factor complex; P:response to virus; P:trichome morphogenesis; P:positive regulation of DNA-templated transcription, elongation; P:positive regulation of cyclin-dependent protein serine/threonine kinase activity; P:leaf development; P:cell division; F:cyclin-dependent protein seri…
A08	Bra020953	10205461	10208368	2908	Bra020953	0.002	0.002	20	F:magnesium ion binding; C:plastid; F:cyclase activity; F:terpene synthase activity; P:terpenoid biosynthetic process; F:transferase activity; P:sesquiterpene biosynthetic process
A08	Bra020952	10212091	10214657	2567	Bra020952	0.062	0.002	9	C:integral component of membrane
A08	Bra020951	10222092	10223824	1733	Bra020951	44.316	44.289	20	P:polysaccharide catabolic process; C:extracellular region; C:cell wall; P:chitin catabolic process; F:chitin binding; F:endochitinase activity; P:response to salt stress; P:response to abscisic acid; P:response to jasmonic acid; F:exochitinase activity	EC:3.2.1.14	Chitinase
A08	Bra020950	10225549	10227008	1460	Bra020949	28.155	20.894	5	P:protein peptidyl-prolyl isomerization; F:peptidyl-prolyl cis-trans isomerase activity; C:chloroplast thylakoid lumen	EC:5.2.1.8	Peptidylprolyl isomerase
A08	Bra020949	10228839	10230013	1175	Bra020950	62.227	49.241	20	P:response to insect; F:carbohydrate binding; F:proteoglycan binding
	N.B. Yellow highlights associated with different types of disease resistance mechanism

## Sheet: Table S4
Supplementary Table S4. Gene ontology annotation to Arabidopsis thaliana with the flanking region of Rcr9' (10.85-11.17 Mb).
Chr.	Gene id	Start	End	Length	Description		#Hits	GO IDs	GO Names	Enzyme Codes	Enzyme Names	InterPro IDs	InterPro GO IDs	InterPro GO Names
A08	Bra020857	10849654	10852533	2880	ERD (early-responsive to dehydration stress) family protein		20	F:GO:0005227; C:GO:0005886; F:GO:0008381; C:GO:0016021; P:GO:0051262; P:GO:0071474; P:GO:0090279; P:GO:0098655	F:calcium activated cation channel activity; C:plasma membrane; F:mechanosensitive ion channel activity; C:integral component of membrane; P:protein tetramerization; P:cellular hyperosmotic response; P:regulation of calcium ion import; P:cation transmembrane transport
A08	Bra020856	10868391	10870095	1705	PHD finger family protein / bromo-adjacent homology (BAH) domain-containing protein		20	F:GO:0000976; F:GO:0003682; C:GO:0005634; P:GO:0006355; P:GO:0009845; F:GO:0035064; P:GO:0035067; F:GO:0046872; P:GO:0048579	F:transcription regulatory region sequence-specific DNA binding; F:chromatin binding; C:nucleus; P:regulation of transcription, DNA-templated; P:seed germination; F:methylated histone binding; P:negative regulation of histone acetylation; F:metal ion binding; P:negative regulation of long-day photoperiodism, flowering
A08	Bra020855	10872716	10873991	1276	nifU-like protein		7	F:GO:0005198; F:GO:0005515; C:GO:0005576; C:GO:0005759; C:GO:0005829; P:GO:0006879; F:GO:0008198; C:GO:0009507; P:GO:0016226; P:GO:0031640; P:GO:0050832; F:GO:0051537; F:GO:0051539	F:structural molecule activity; F:protein binding; C:extracellular region; C:mitochondrial matrix; C:cytosol; P:cellular iron ion homeostasis; F:ferrous iron binding; C:chloroplast; P:iron-sulfur cluster assembly; P:killing of cells of other organism; P:defense response to fungus; F:2 iron, 2 sulfur cluster binding; F:4 iron, 4 sulfur cluster binding
A08	Bra020854	10875274	10876657	1384	short chain alcohol dehydrogenase		3	C:GO:0005777; P:GO:0048767; P:GO:0080024; P:GO:0080026	C:peroxisome; P:root hair elongation; P:indolebutyric acid metabolic process; P:response to indolebutyric acid
A08	Bra020853	10877464	10878669	1206	F-box and associated interaction domains-containing protein		20	F:GO:0005488; P:GO:0007154; P:GO:0009414; P:GO:0009737; P:GO:0050794; P:GO:0071229; P:GO:1901701	F:binding; P:cell communication; P:response to water deprivation; P:response to abscisic acid; P:regulation of cellular process; P:cellular response to acid chemical; P:cellular response to oxygen-containing compound
A08	Bra020852	10880460	10881674	1215	F-box and associated interaction domains-containing protein		20	F:GO:0005488; P:GO:0007154; P:GO:0009414; P:GO:0009737; P:GO:0050794; P:GO:0071229; P:GO:1901701	F:binding; P:cell communication; P:response to water deprivation; P:response to abscisic acid; P:regulation of cellular process; P:cellular response to acid chemical; P:cellular response to oxygen-containing compound
A08	Bra020851	10883103	10884437	1335	SWIB complex BAF60b domain-containing protein		20	F:GO:0000166; F:GO:0004867; F:GO:0005524; C:GO:0005615; C:GO:0005634; P:GO:0010951; P:GO:0016567; F:GO:0016740; P:GO:0031145; F:GO:0061631	F:nucleotide binding; F:serine-type endopeptidase inhibitor activity; F:ATP binding; C:extracellular space; C:nucleus; P:negative regulation of endopeptidase activity; P:protein ubiquitination; F:transferase activity; P:anaphase-promoting complex-dependent catabolic process; F:ubiquitin conjugating enzyme activity
A08	Bra020850	10885364	10886750	1387	ER membrane protein complex subunit-like protein (Protein of unknown function DUF106, transmembrane)		1	C:GO:0005739; P:GO:0034975; C:GO:0072546	C:mitochondrion; P:protein folding in endoplasmic reticulum; C:ER membrane protein complex
A08	Bra020849	10889156	10889823	668	F-box and associated interaction domains-containing protein		20	F:GO:0005515; P:GO:0009788; P:GO:0010119; P:GO:0042631	F:protein binding; P:negative regulation of abscisic acid-activated signaling pathway; P:regulation of stomatal movement; P:cellular response to water deprivation
A08	Bra020848	10894003	10895513	1511	Plant invertase/pectin methylesterase inhibitor superfamily		20	C:GO:0005618; C:GO:0005774; C:GO:0005829; P:GO:0006952; P:GO:0009617; F:GO:0030599; P:GO:0044419; F:GO:0046910; P:GO:0065007; P:GO:0071555	C:cell wall; C:vacuolar membrane; C:cytosol; P:defense response; P:response to bacterium; F:pectinesterase activity; P:interspecies interaction between organisms; F:pectinesterase inhibitor activity; P:biological regulation; P:cell wall organization	EC:3.1.1.11; EC:3.1.1.1	Pectinesterase; Carboxylesterase
A08	Bra020847	10902498	10903712	1215	F-box and associated interaction domains-containing protein		20	F:GO:0005515; C:GO:0005634; C:GO:0005737; P:GO:0009626; P:GO:0016567; P:GO:0031348; P:GO:0042177	F:protein binding; C:nucleus; C:cytoplasm; P:plant-type hypersensitive response; P:protein ubiquitination; P:negative regulation of defense response; P:negative regulation of protein catabolic process
A08	Bra020846	10909890	10911296	1407	Bifunctional inhibitor/lipid-transfer protein/seed storage 2S albumin superfamily protein		20	C:GO:0005575; C:GO:0005576; C:GO:0005783; P:GO:0006508; F:GO:0008233; C:GO:0009506; C:GO:0016021	C:cellular_component; C:extracellular region; C:endoplasmic reticulum; P:proteolysis; F:peptidase activity; C:plasmodesma; C:integral component of membrane
A08	Bra020845	10917627	10917980	354	Bifunctional inhibitor/lipid-transfer protein/seed storage 2S albumin superfamily protein		11	C:GO:0005576; P:GO:0008150; C:GO:0009535; P:GO:0009733; P:GO:0010102; C:GO:0016021; F:GO:0019904	C:extracellular region; P:biological_process; C:chloroplast thylakoid membrane; P:response to auxin; P:lateral root morphogenesis; C:integral component of membrane; F:protein domain specific binding
A08	Bra020844	10920236	10924728	4493	OSBP(oxysterol binding protein)-related protein 2B		20	C:GO:0005829; P:GO:0006869; F:GO:0015248; C:GO:0016020; F:GO:0032934; C:GO:0043231	C:cytosol; P:lipid transport; F:sterol transporter activity; C:membrane; F:sterol binding; C:intracellular membrane-bounded organelle
A08	Bra020843	10934041	10934241	201	---NA---
A08	Bra020842	10942758	10943534	777	zinc finger (C2H2 type) family protein		19	F:GO:0003676; F:GO:0003700; C:GO:0005575; P:GO:0006355; P:GO:0008150; C:GO:0016020; C:GO:0016021; C:GO:0031225	F:nucleic acid binding; F:DNA-binding transcription factor activity; C:cellular_component; P:regulation of transcription, DNA-templated; P:biological_process; C:membrane; C:integral component of membrane; C:anchored component of membrane
A08	Bra020841	10955590	10956069	480	SAUR-like auxin-responsive protein family		20	C:GO:0005634; C:GO:0005737; P:GO:0009733; P:GO:0010029; P:GO:0010200; P:GO:1900057	C:nucleus; C:cytoplasm; P:response to auxin; P:regulation of seed germination; P:response to chitin; P:positive regulation of leaf senescence
A08	Bra020840	10961211	10962030	820	Bifunctional inhibitor/lipid-transfer protein/seed storage 2S albumin superfamily protein		12	C:GO:0005829; C:GO:0031225; P:GO:0046686; P:GO:0051085	C:cytosol; C:anchored component of membrane; P:response to cadmium ion; P:chaperone cofactor-dependent protein refolding
A08	Bra020839	10968437	10968790	354	Bifunctional inhibitor/lipid-transfer protein/seed storage 2S albumin superfamily protein		12	C:GO:0005829; C:GO:0031225; P:GO:0046686; F:GO:0046983; P:GO:0051085	C:cytosol; C:anchored component of membrane; P:response to cadmium ion; F:protein dimerization activity; P:chaperone cofactor-dependent protein refolding
A08	Bra020838	10970486	10972702	2217	HSP associated protein like		10	C:GO:0005829; P:GO:0010286; F:GO:0016671; F:GO:0030544; F:GO:0042802; P:GO:0045454; P:GO:0046686; F:GO:0046983; P:GO:0051085; P:GO:0051259; P:GO:0055114	C:cytosol; P:heat acclimation; F:oxidoreductase activity, acting on a sulfur group of donors, disulfide as acceptor; F:Hsp70 protein binding; F:identical protein binding; P:cell redox homeostasis; P:response to cadmium ion; F:protein dimerization activity; P:chaperone cofactor-dependent protein refolding; P:protein complex oligomerization; P:oxidation-reduction process
A08	Bra020837	10980648	10981879	1232	MYB transcription factor		20	F:GO:0001158; F:GO:0003700; C:GO:0005634; P:GO:0009751; P:GO:0030154; P:GO:0045892; P:GO:0045893; P:GO:1901002; P:GO:2000652	F:enhancer sequence-specific DNA binding; F:DNA-binding transcription factor activity; C:nucleus; P:response to salicylic acid; P:cell differentiation; P:negative regulation of transcription, DNA-templated; P:positive regulation of transcription, DNA-templated; P:positive regulation of response to salt stress; P:regulation of secondary cell wall biogenesis
A08	Bra020836	10988575	10990062	1488	flavonoid 3', 5'-hydroxylase-like protein		20	F:GO:0005506; C:GO:0005618; C:GO:0005739; C:GO:0005774; C:GO:0005794; C:GO:0005886; C:GO:0009506; P:GO:0009733; C:GO:0016021; F:GO:0016709; F:GO:0020037; P:GO:0055114	F:iron ion binding; C:cell wall; C:mitochondrion; C:vacuolar membrane; C:Golgi apparatus; C:plasma membrane; C:plasmodesma; P:response to auxin; C:integral component of membrane; F:oxidoreductase activity, acting on paired donors, with incorporation or reduction of molecular oxygen, NAD(P)H as one donor, and incorporation of one atom of oxygen; F:heme binding; P:oxidation-reduction process	EC:1.14.13	Acting on paired donors, with incorporation or reduction of molecular oxygen. The oxygen incorporated need not be derived from O(2)
A08	Bra020835	10993982	11001359	7378	DNA helicase ROCK-N-ROLLERS		20	P:GO:0000388; F:GO:0003729; F:GO:0004004; F:GO:0005515; F:GO:0005524; C:GO:0005682; C:GO:0005730; C:GO:0005829; C:GO:0009506; P:GO:0010228; C:GO:0016020; C:GO:0046540; P:GO:0050789; P:GO:0051026; C:GO:0071013; C:GO:0071014; F:GO:0140097	P:spliceosome conformational change to release U4 (or U4atac) and U1 (or U11); F:mRNA binding; F:ATP-dependent RNA helicase activity; F:protein binding; F:ATP binding; C:U5 snRNP; C:nucleolus; C:cytosol; C:plasmodesma; P:vegetative to reproductive phase transition of meristem; C:membrane; C:U4/U6 x U5 tri-snRNP complex; P:regulation of biological process; P:chiasma assembly; C:catalytic step 2 sp…	EC:3.6.1.3; EC:3.6.1.15	Adenosinetriphosphatase; Nucleoside-triphosphate phosphatase
A08	Bra020834	11002255	11002551	297	Actin-like ATPase superfamily protein		2	C:GO:0000408; P:GO:0002949; C:GO:0005634; C:GO:0005829; F:GO:0046872; F:GO:0061711	C:EKC/KEOPS complex; P:tRNA threonylcarbamoyladenosine modification; C:nucleus; C:cytosol; F:metal ion binding; F:N(6)-L-threonylcarbamoyladenine synthase activity	EC:2.3.1.234	N(6)-L-threonylcarbamoyladenine synthase
A08	Bra020833	11003452	11004660	1209	myeloid leukemia factor		11	F:GO:0003677; F:GO:0005515; C:GO:0005634; F:GO:0051747	F:DNA binding; F:protein binding; C:nucleus; F:cytosine C-5 DNA demethylase activity
A08	Bra020832	11013544	11014961	1418	PPR containing protein		4	P:GO:0009451	P:RNA modification
A08	Bra020831	11020823	11024091	3269	SNARE associated Golgi protein family		7	P:GO:0006979; C:GO:0016021	P:response to oxidative stress; C:integral component of membrane
A08	Bra020830	11025726	11028893	3168	Cell cycle regulated microtubule associated protein		17	C:GO:0005819; C:GO:0005874; P:GO:0032147; P:GO:0060236	C:spindle; C:microtubule; P:activation of protein kinase activity; P:regulation of mitotic spindle organization
A08	Bra020829	11029920	11030901	982	STAY-GREEN-like protein		12	F:GO:0005515; P:GO:0009658; C:GO:0055035; P:GO:1903647	F:protein binding; P:chloroplast organization; C:plastid thylakoid membrane; P:negative regulation of chlorophyll catabolic process
A08	Bra020828	11033412	11036013	2602	cysteine-rich RLK (RECEPTOR-like protein kinase) 19		20	F:GO:0000166; F:GO:0004674; C:GO:0005886; P:GO:0006468; P:GO:0009751; P:GO:0012501; P:GO:0042742	F:nucleotide binding; F:protein serine/threonine kinase activity; C:plasma membrane; P:protein phosphorylation; P:response to salicylic acid; P:programmed cell death; P:defense response to bacterium	EC:2.7.11	Transferring phosphorus-containing groups
A08	Bra020827	11037191	11039850	2660	cysteine-rich RLK (RECEPTOR-like protein kinase) 11		20	F:GO:0000166; F:GO:0004674; C:GO:0005886; P:GO:0006468; P:GO:0006979; P:GO:0009816	F:nucleotide binding; F:protein serine/threonine kinase activity; C:plasma membrane; P:protein phosphorylation; P:response to oxidative stress; P:defense response to bacterium, incompatible interaction	EC:2.7.11	Transferring phosphorus-containing groups
A08	Bra020826	11041061	11044671	3611	AGAMOUS-like protein 6		20	F:GO:0000977; F:GO:0003700; C:GO:0005634; C:GO:0005737; F:GO:0008134; P:GO:0009739; P:GO:0009838; P:GO:0009911; P:GO:0010048; P:GO:0010076; P:GO:0010077; P:GO:0010082; P:GO:0010150; P:GO:0010228; C:GO:0016021; P:GO:0030154; P:GO:0045944; F:GO:0046983; P:GO:0048481; P:GO:0048510; P:GO:0080187; P:GO:2000012	F:RNA polymerase II regulatory region sequence-specific DNA binding; F:DNA-binding transcription factor activity; C:nucleus; C:cytoplasm; F:transcription factor binding; P:response to gibberellin; P:abscission; P:positive regulation of flower development; P:vernalization response; P:maintenance of floral meristem identity; P:maintenance of inflorescence meristem identity; P:regulation of root mer…
A08	Bra020825	11065325	11067007	1683	Major facilitator superfamily protein		20	F:GO:0005351; F:GO:0005515; C:GO:0005794; C:GO:0005887; P:GO:0006829; P:GO:0008643; C:GO:0009507; C:GO:0009705; P:GO:0010030; P:GO:0042593; P:GO:0055085	F:carbohydrate:proton symporter activity; F:protein binding; C:Golgi apparatus; C:integral component of plasma membrane; P:zinc ion transport; P:carbohydrate transport; C:chloroplast; C:plant-type vacuole membrane; P:positive regulation of seed germination; P:glucose homeostasis; P:transmembrane transport
A08	Bra020824	11080107	11080868	762	---NA---
A08	Bra020823	11081375	11083039	1665	Pyridoxal phosphate (PLP)-dependent transferases superfamily protein		14	F:GO:0003824; C:GO:0005886; C:GO:0009536	F:catalytic activity; C:plasma membrane; C:plastid
A08	Bra020822	11094373	11096662	2290	IQ-domain 5		20	P:GO:0009739	P:response to gibberellin
A08	Bra020821	11103019	11109513	6495	cysteine-rich receptor-like protein kinase 17		20	F:GO:0004674; F:GO:0005524; C:GO:0005886; P:GO:0006468; P:GO:0009751; P:GO:0012501; C:GO:0016021; P:GO:0042742	F:protein serine/threonine kinase activity; F:ATP binding; C:plasma membrane; P:protein phosphorylation; P:response to salicylic acid; P:programmed cell death; C:integral component of membrane; P:defense response to bacterium	EC:2.7.11	Transferring phosphorus-containing groups
A08	Bra020820	11110565	11113112	2548	cysteine-rich receptor-like protein kinase 17		20	F:GO:0004674; F:GO:0005524; C:GO:0005886; P:GO:0006468; C:GO:0016021; P:GO:0042742	F:protein serine/threonine kinase activity; F:ATP binding; C:plasma membrane; P:protein phosphorylation; C:integral component of membrane; P:defense response to bacterium	EC:2.7.11	Transferring phosphorus-containing groups
A08	Bra020819	11116120	11118097	1978	NAD(P)-binding Rossmann-fold superfamily protein		20	C:GO:0005886; C:GO:0009706; P:GO:0015031; F:GO:0016491; P:GO:0055114	C:plasma membrane; C:chloroplast inner membrane; P:protein transport; F:oxidoreductase activity; P:oxidation-reduction process
A08	Bra020818	11118718	11119074	357	hypothetical protein AXX17_AT4G27210		4	C:GO:0016021	C:integral component of membrane
A08	Bra020817	11120197	11120592	396	putative nitrilase-associated protein		11	C:GO:0005874; P:GO:0009987; C:GO:0044444	C:microtubule; P:cellular process; C:cytoplasmic part
A08	Bra020816	11146572	11147666	1095	ROH1, putative (DUF793)		14	C:GO:0005829; P:GO:0009555; P:GO:0048354	C:cytosol; P:pollen development; P:mucilage biosynthetic process involved in seed coat development
A08	Bra020815	11169151	11169570	420	Golgi transport complex protein-like protein		2	C:GO:0005829; P:GO:0006891; C:GO:0017119	C:cytosol; P:intra-Golgi vesicle-mediated transport; C:Golgi transport complex
A08	Bra020814	11173076	11174598	1523	Disease resistance protein (TIR-NBS-LRR class)		20	F:GO:0003700; F:GO:0005515; C:GO:0005634; C:GO:0005774; P:GO:0007263; P:GO:0009555; P:GO:0009739; P:GO:0009793; P:GO:0009870; P:GO:0010150; P:GO:0010200; F:GO:0032559; P:GO:0042742; F:GO:0043168; F:GO:0043565; F:GO:0044212; P:GO:0045892	F:DNA-binding transcription factor activity; F:protein binding; C:nucleus; C:vacuolar membrane; P:nitric oxide mediated signal transduction; P:pollen development; P:response to gibberellin; P:embryo development ending in seed dormancy; P:defense response signaling pathway, resistance gene-dependent; P:leaf senescence; P:response to chitin; F:adenyl ribonucleotide binding; P:defense response to ba…
	N.B. Yellow highlights associated with different types of disease resistance mechanism
